# Supplementary material for: Nucleolar Stress Functions Upstream to Stimulate Expression of Autophagy Regulators
Source: Cancers (Basel). 2021 Dec 10;13(24):6220. doi: 10.3390/cancers13246220 (PMC8699128; doi:10.3390/cancers13246220)
Supplement: Supplementary file 1 [file cancers-13-06220-s001.zip]

Archive with 1 entries (1 files):
- cancers-1486660-supplementary.pdf
